# Supplementary material for: Influence of Redox Stress on Crosstalk between Fibroblasts and Keratinocytes
Source: Biology (Basel). 2021 Dec 16;10(12):1338. doi: 10.3390/biology10121338 (PMC8698713; doi:10.3390/biology10121338)
Supplement: Supplementary file 1 [file biology-10-01338-s001.zip]

Archive with 1 entries (1 files):
- biology-1446722-supplementary.pdf
